# Supplementary material for: RNA editing by the host ADAR system affects the molecular evolution of the Zika virus
Source: Ecol Evol. 2017 May 15;7(12):4475–85. doi: 10.1002/ece3.3033 (PMC5478085; doi:10.1002/ece3.3033)
Supplement: Supplementary file 1 [file ECE3-7-4475-s001.xlsx]

## Sheet: ST1
Supplementary Table 1. GenBank accession numbers of ZIKV sequences used in the analyses, with collection and host information as per the GenBank, the Virus Pathogen Resource (viprbrc.org) and other available annotations.
Part A. 56 ZIKV sequences included in the analyses								Part B. Additional 59 ZIKV sequences used in the preliminary analyses
GenBank accession number	Strain Name	Collection Date*	GenBank Host	Country	Notes			GenBank accession number	Strain Name	Collection Date	GenBank Host	Country	Notes
EU545988	FSM	06/2007	Homo sapiens	Micronesia				DQ859059	MR 766	1947	sentinel monkey	Uganda	Per Kuno et al. 2007
KF268948	ARB13565	1976	Aedes africanus	Central African Republic				HQ234498	MR_766	1947	sentinel rhesus	Uganda
KF268949	ARB15076	1980	Aedes opok	Central African Republic	Per Berthet et al., 2014			HQ234499	P6-740	1966	Aedes aegypti	Malaysia
KF268950	ARB7701	1976	Aedes africanus	Central African Republic	Per Berthet et al., 2014			HQ234500	IbH_30656	1968	Homo sapiens	Nigeria
KF383115	ArB1362	1968	Aedes africanus	Central African Republic	Per Faye et al., 2014 (Suppl.Table 1)			HQ234501	ArD_41519	1984	Aedes africanus	Senegal
KF383116	ArD7117	1968	Aedes luteocephalus	Senegal	Per Faye et al., 2014 (Suppl.Table 1)			JN860885	FSS13025	2010	Homo sapiens	Cambodia
KF383117	ArD128000	1997	Aedes luteocephalus	Senegal	Per Faye et al., 2014 (Suppl.Table 1)			KF383121	ArD158095	-N/A-	-N/A-	-N/A-
KF383118	ArD157995	2001	Aedes dalzieli	Senegal	Per Faye et al., 2014 (Suppl.Table 1)			KF993678	PLCal_ZV	02/19/2013	Homo sapiens	Canada
KF383119	ArD158084	2001	Aedes dalzieli	Senegal	Per Faye et al., 2014 (Suppl.Table 1)			KU647676	MRS_OPY_Martinique_PaRi_2015	12/2015	Homo sapiens	Martinique
KJ776791	H/PF/2013	11/28/2013	Homo sapiens	French Polynesia				KU681081	Zika virus/H.sapiens-tc/THA/2014/SV0127- 14	07/19/2014	Homo sapiens	Thailand
KU312312	Z1106033	10/02/2015	Homo sapiens	Suriname				KU681082	Zika virus/H.sapiens-tc/PHL/2012/CPC-0740	05/09/2012	Homo sapiens	Philippines
KU321639	ZikaSPH2015	03/2015	Homo sapiens	Brazil				KU720415	MR 766	1947	sentinel monkey	Uganda	Per Kuno et al. 2007
KU365777	BeH818995	2015	Homo sapiens	Brazil				KU820897	FLR	12/2015	Homo sapiens	Colombia
KU365778	BeH819015	2015	Homo sapiens	Brazil				KU853013	Dominican Republic/2016/PD2	02/01/2016	Homo sapiens	Italy
KU365779	BeH819966	2015	Homo sapiens	Brazil				KU870645	FB-GWUH-2016	02/02/2016	Homo sapiens	USA
KU365780	BeH815744	2015	Homo sapiens	Brazil				KU926309	Rio-U1	01/14/2016	Homo sapiens	Brazil
KU497555	Brazil-ZKV2015	11/30/2015	Homo sapiens	Brazil				KU926310	Rio-S1	01/29/2016	Homo sapiens	Brazil
KU501215	PRVABC59	12/01/2015	Homo sapiens	Puerto Rico				KU937936	ZIKVNL00013	02/11/2016	Homo sapiens	Suriname
KU501216	103344	12/01/2015	Homo sapiens	Guatemala				KU955591	Zika virus/A.africanus-tc/SEN/1984/41525-DAK	11/20/1984	Aedes africanus	Senegal
KU501217	8375	11/01/2015	Homo sapiens	Guatemala				KU955592	Zika virus/A.taylori-tc/SEN/1984/41662-DAK	12/06/1984	Aedes taylori	Senegal
KU509998	Haiti/1225/2014	12/12/2014	Homo sapiens	Haiti				KU955593	Zika virus/H.sapiens-tc/KHM/2010/FSS13025	2010	Homo sapiens	Cambodia
KU527068	Natal RGN	2015	Homo sapiens	Brazil				KU955594	Zika virus/M.mulatta-tc/UGA/1947/MR-766	04/1947	Macaca mulatta	Uganda
KU707826	SSABR1	07/01/2015	Homo sapiens	Brazil				KU955595	Zika virus/A.taylori-tc/SEN/1984/41671-DAK	12/14/1984	Aedes taylori	Senegal
KU729217	BeH823339	2015	Homo sapiens	Brazil				KU963573	ZIKV/Macaca mulatta/UGA/MR-766_SM150-V8/1947	04/20/1947	Macaca mulatta	Uganda
KU729218	BeH828305	2015	Homo sapiens	Brazil				KU963574	ZIKV/Homo sapiens/NGA/IbH-30656_SM21V1-V3/1968	09/09/1968	Homo sapiens	Nigeria
KU740184	GD01	02/2016	Homo sapiens	China				KU963796	SZ-WIV01	2016	Homo sapiens	China
KU744693	VE_Ganxian	02/06/2016	Homo sapiens	China				KX051563	Haiti/1/2016	02/05/2016	Homo sapiens	USA
KU758877	17271	12/2015	Homo sapiens	French Guiana				KX087101	ZIKV/Homo sapiens/PRI/PRVABC59/2015	12/2015	Homo sapiens	Puerto Rico
KU761564	GDZ16001	02/12/2016	Homo sapiens	China				KX087102	ZIKV/Homo sapiens/COL/FLR/2015	12/2015	Homo sapiens	Colombia
KU820898	GZ01	02/14/2016	Homo sapiens	China				KX156774	ZIKV/Homo sapiens/PAN/CDC-259359_V1-V3/2015	12/18/2015	Homo sapiens	Panama
KU820899	ZJ03	02/17/2016	Homo sapiens	China				KX156775	ZIKV/Homo sapiens/PAN/CDC-259249_V1-V3/2015	12/11/2015	Homo sapiens	Panama
KU853012	Dominican Republic/2016/PD1	02/01/2016	Homo sapiens	Italy				KX156776	ZIKV/Homo sapiens/PAN/CDC-259364_V1-V2/2015	12/18/2015	Homo sapiens	Panama
KU866423	Zika virus/SZ01/2016/China	2016	Homo sapiens	China				KX197192	ZIKV/H.sapiens/Brazil/PE243/2015	2015	Homo sapiens	Brazil
KU922923	MEX/InDRE/Lm/2016	02/25/2016	Homo sapiens	Mexico				KX198134	ZIKV/Aedes africanus/SEN/DAK-AR-41524_A1C1-V2/1984	11/17/1984	Aedes africanus	Senegal
KU922960	MEX/InDRE/Sm/2016	02/25/2016	Homo sapiens; female	Mexico				KX198135	ZIKV/Homo sapiens/PAN/BEI-259634_V4/2016	2016	Homo sapiens	Panama
KU940224	Bahia09	08/01/2015	Homo sapiens	Brazil				KX247632	MEX_I_7	11/2015	Homo sapiens	Mexico
KU940228	Bahia07	07/01/2015	Homo sapiens	Brazil				KX253996	ZKC2/2016	02/16/2016	Homo sapiens	China
KU955589	Z16006	02/16/2016	Homo sapiens	China				KX266255	ZIKV_SMGC-1	02/14/2016	Homo sapiens	China
KU955590	Z16019	02/26/2016	Homo sapiens	China				KX377335	MR-766	04/1947	Macaca mulatta (monkey)	Uganda
KU991811	Brazil/2016/INMI1	03/06/2016	Homo sapiens	Italy				KX446950	ZIKV/Aedes.sp/MEX/MEX_2-81/2016	01/01/2016	Aedes sp.	Mexico
KX056898	Zika virus/GZ02/2016	02/25/2016	Homo sapiens	China				KX446951	ZIKV/Aedes.sp/MEX/MEX_I-7/2016	01/01/2016	Aedes sp.	Mexico
KX117076	Zhejiang04	02/17/2016	Homo sapiens	China				KX447509	1_0087_PF	12/2013	Homo sapiens	French Polynesia
KX185891	Zika virus/CN/SZ02/2016	02/17/2016	Homo sapiens	China				KX447510	1_0049_PF	12/2013	Homo sapiens	French Polynesia
KX247646	Zika virus/Homo sapiens/COL/UF-1/2016	02/09/2016	Homo sapiens	Colombia				KX447511	1_0015_PF	01/2014	Homo sapiens	French Polynesia
KX262887	103451	01/06/2016	Homo sapiens	Honduras				KX447512	1_0181_PF	12/2013	Homo sapiens	French Polynesia
KX280026	Paraiba_01	2015	Homo sapiens	Brazil				KX447513	1_0134_PF	12/2013	Homo sapiens	French Polynesia
KX369547	PF13/251013-18	10/25/2013	Homo sapiens	French Polynesia				KX447514	1_0035_PF	01/2014	Homo sapiens	French Polynesia
KX377336	P6-740	07/1966	Aedes aegypti (mosquito)	Malaysia				KX447515	1_0030_PF	11/2013	Homo sapiens	French Polynesia
KX377337	PRVABC-59	12/2015	Homo sapiens	Puerto Rico				KX447516	1_0111_PF	01/2014	Homo sapiens	French Polynesia
KX548902	ZIKV/COL/FCC00093/2015	10/07/2015	Homo sapiens	Colombia				KX447517	1_0038_PF	01/2014	Homo sapiens	French Polynesia
KX601166	ZIKV/Aedes africanus/SEN/DakAr41524/1984	11/17/1984	Aedes africanus	Senegal				KX520666	HS-2015-BA-01	08/2015	Homo sapiens; female	Brazil
KX601167	ZIKV/Aedes sp./MYS/P6-740/1966	07/14/1966	Aedes sp.	Malaysia				KX601169	ZIKV/Macaca mulatta/UGA/MR-766/1947	04/20/1947	Macaca mulatta	Uganda
KX601168	ZIKV/Homo sapiens/PRI/PRVABC59/2015	12/01/2015	Homo sapiens	Puerto Rico				KX673530	PHE_semen_Guadeloupe	04/21/2016	Homo sapiens	United Kingdom	Per Atkinson et al., 2016
KX766028	R114916	06/06/2016	Homo sapiens	Dominican Republic				KX694532	ZIKV/Homo sapiens/THA/PLCal_ZV/2013	02/12/2013	Homo sapiens; female	Thailand
KX766029	R116265	06/23/2016	Homo sapiens	Mexico				KX694533	ZIKV/Aedes aegypti/MYS/P6-740/1966	07/14/1966	Aedes sp.	Malaysia
NC_012532	MR 766	1947	sentinel monkey	Uganda	Per Kuno et al. 2007			KX694534	ZIKV/Homo sapiens/HND/R103451/2015	01/06/2015	Homo sapiens	Honduras
								KX702400	Zika virus/Homo sapiens/VEN/UF-1/2016	03/25/2016	Homo sapiens; lactating female with acute symptoms	Venezuela
								LC002520	MR766-NIID	-N/A-	-N/A-	Uganda
								KF383120	ArD142623	2000	Anopheles coustani	Senegal	Per Faye et al., 2014 (Suppl.Table 1)
* Collection date is given as per the respective GenBank record; and if no information is available, then other sources are used.
Atkinson, B., V. Graham, R. W. Miles, K. Lewandowski, S. D. Dowall, S. T. Pullan and R. Hewson (2016). "Complete Genome Sequence of Zika Virus Isolated from Semen." Genome Announc 4(5).
Berthet, N., E. Nakoune, B. Kamgang, B. Selekon, S. Descorps-Declere, A. Gessain, J. C. Manuguerra and M. Kazanji (2014). "Molecular characterization of three Zika flaviviruses obtained from sylvatic mosquitoes in the Central African Republic." Vector Borne Zoonotic Dis 14(12): 862-865.
Faye, O., C. C. Freire, A. Iamarino, J. V. de Oliveira, M. Diallo, P. M. Zanotto and A. A. Sall (2014). "Molecular evolution of Zika virus during its emergence in the 20(th) century." PLoS Negl Trop Dis 8(1): e2636.
Kuno, G. and G. J. Chang (2007). "Full-length sequencing and genomic characterization of Bagaza, Kedougou, and Zika viruses." Arch Virol 152(4): 687-696.
